# Supplementary material for: Genetic diversity and nutritional analysis of sweet potato [Ipomoea batatas (l.) Lam.] genotypes in Abakaliki, Nigeria
Source: BMC Plant Biol. 2025 Apr 28;25:548. doi: 10.1186/s12870-025-06558-y (PMC12036219; doi:10.1186/s12870-025-06558-y)
Supplement: Supplementary file 1 — Supplementary Material 1 [file 12870_2025_6558_MOESM1_ESM.zip]

Archive with 4 entries (4 files):
- Supplementary Table S3.xlsx
- Supplementary Figure S1.docx
- Supplementary Table S1.xlsx
- Supplementary Table S2.xlsx
