# Supplementary material for: Genetic diversity and nutritional analysis of sweet potato [Ipomoea batatas (l.) Lam.] genotypes in Abakaliki, Nigeria
Source: BMC Plant Biol. 2025 Apr 28;25:548. doi: 10.1186/s12870-025-06558-y (PMC12036219; doi:10.1186/s12870-025-06558-y)
Supplement: Supplementary file 1 — Supplementary Material 1 [file 12870_2025_6558_MOESM1_ESM.zip › Supplementary Table S3.xlsx]

## Sheet: S Table S3
No.	Acc. Name	Population	Status			Supplementary Table S3: List of sweet potato accessions used for molecular and nutritional analysis
1	TIS-81-64	Nigeria	Improved
2	Butter Milk	Nigeria	Landrace
3	Umu SPO4	Nigeria	Improved
4	Nwa Oyorima	Nigeria	Improved
5	TIO-JOE	Nigeria	Improved
6	Umu SPO1	Nigeria	Improved
7	PYT/02/19	Nigeria	Advances line
8	PYT/04/19	Nigeria	Advances line
9	PYT/25/19	Nigeria	Advances line
10	PYT/60/19	Nigeria	Advances line
11	AYT/05/19	Nigeria	Advances line
12	Tis- 87/ 0087	Nigeria	Improved
13	Dan Tchadi	Niger	Landrace
14	Koudakou	Niger	Landrace
15	Dan Bouza	Niger	Landrace
16	Dan Cameroon 1	Niger	Landrace
17	Dan Bouza 2	Niger	Landrace
18	Koudakou 2	Niger	Landrace
19	Koudakou 3	Niger	Landrace
20	Pure water	Nigeria	Landrace
21	Dan Maradi 2	Niger	Landrace
22	Dan Cameroon 2	Niger	Landrace
23	Na Malbori	Niger	Landrace
24	Balienne	Niger	Landrace
25	Dan Zaria	Niger	Landrace
26	Dan Pateka	Niger	Landrace
27	Yaryadi	Niger	Landrace
28	Dan Madari	Niger	Landrace
29	Dan China 1	Nigeria	Landrace
30	Jawire	Nigeria	Landrace
31	EBO/SP1	Nigeria	Landrace
32	EBO/SP2	Nigeria	Landrace
33	NASPOT-8	Nigeria	Improved
34	EBO/SP8	Nigeria	Landrace
35	NSPO-2012-009	Nigeria	Advances line
36	NSPO-2014-40	Nigeria	Advances line
37	NSPO-2012-68	Nigeria	Advances line
38	NSPO-2012-096	Nigeria	Advances line
39	NSPW-2012-001	Nigeria	Advances line
40	UYT-2014-026	Nigeria	Advances line
41	NASPOT-12	Nigeria	Improved
42	MAX	Nigeria	Landrace
43	JOHN	Nigeria	Landrace
44	INNOCENT	Nigeria	Landrace
45	IRENE	Nigeria	Landrace
46	LOURDES	Nigeria	Landrace
47	Umu SPO3	Nigeria	improved
48	NKWO	Nigeria	Landrace
49	EX-IGRAM	Nigeria	Landrace
50	NASPOT-11	Nigeria	Improved
