# Supplementary material for: Genetic diversity and nutritional analysis of sweet potato [Ipomoea batatas (l.) Lam.] genotypes in Abakaliki, Nigeria
Source: BMC Plant Biol. 2025 Apr 28;25:548. doi: 10.1186/s12870-025-06558-y (PMC12036219; doi:10.1186/s12870-025-06558-y)
Supplement: Supplementary file 1 — Supplementary Material 1 [file 12870_2025_6558_MOESM1_ESM.zip › Supplementary Table S1.xlsx]

## Sheet: S Table S1
Quantitative traits	Description		Supplementary Table S1: Quantitative traits for agro-morphological characterization of sweet potato
Vine length (cm)	The length of the longest vine
Vine internode diameter (mm)	Average expression of at least three internodes located in the middle section of the vine
Vine internode length (cm)	Average expression of at least three internodes located in the middle section of vine
Upper biomass yield (t/ha)	The average overall weight of the above-ground part
	Average petiole length, from the base to the insertion with the blade, of at least three leaves in the middle portion of a main vein
Petiole length (mm)
Storage root diameter (cm)	The average diameter of storage root (storage root is an enlarged lateral root, yield part, used for food)
Storage root length (cm)	The average length of storage root
Storage root yield (t)	The average weight of storage root
Number of Storage root per plant	The average number of storage roots of selected plants
Mature leaf length (cm)	Length from the basal lobes to the tip of the leaves
Number of branch per plant	Number of branch vines from the same plant
