# Supplementary material for: Genetic diversity and nutritional analysis of sweet potato [Ipomoea batatas (l.) Lam.] genotypes in Abakaliki, Nigeria
Source: BMC Plant Biol. 2025 Apr 28;25:548. doi: 10.1186/s12870-025-06558-y (PMC12036219; doi:10.1186/s12870-025-06558-y)
Supplement: Supplementary file 1 — Supplementary Material 1 [file 12870_2025_6558_MOESM1_ESM.zip › Supplementary Table S2.xlsx]

## Sheet: S Table S2
Qualitative traits	Description			Supplementary Table S2: Qualitative traits for agro-morphological characterization of sweet potato
Plant type	The length of the longest vine (cm)
	3. Erect (<75) 5. Semi-erect(75-150)
	7. Spreading (151-250) 9. Extremely spreading(>250)
Predominant vine color	1 Green
	3 Green with few purple spot
	4 Green with many purple spot
	5 Green with many dark purple spots
	6 mostly purple
	7 mostly dark purple
	8 totally purple
	9 Totally dark purple
Petiole pigmentation	Distribution of anthocyanin (purple) pigmentation in the petioles of leaves. Indicate the most predominant color first
	1 Green
	2 Green with purple near stem
	3 Green with purple near leaf
	4 Green with purple at both ends
	5 Green with purple spots throughout petiole
	6 Green with purple stripes
	7 Purple with green near leaf
	8 Some petioles purple, others green
	9 Totally or mostly purple
Leaf lobe number	The predominant number of lateral and central leaf lobes observed on the leaves located in the middle section of the vine. sweet potatoes have 1,3,5,7 and 9 lobes
General outline of the leaf	Rounded
	Reniform (kidney-shaped)
	Cordate (heart-shaped)
	Triangular
	Hastate (trilobular and spear-shaped wit basal lobes more or less divergent)
	Lobed
	Almost divided
	Many freshly harvested storage roots should be washed and dried prior to valuation. The most representative skin color observed in the cultivar should be recorded.
	White 6. Pink
	Cream 7. Red
	Yellow 8. Purple-red
	Orange 9. Dark purple
	Brownish orange
Storage root flesh color	Describe from cross and longitudinal sections made about the middle of freshly harvested storage roots
	White
	Cream
	Dark cream
	Pale yellow
	Dark yellow
	Pale orange
	Intermediate orange
	Dark orange
	Strongly pigmented with anthocyanin
Vine tip pubescent	Degree of hairiness of immature leave recorded at apex of the vines.
	Absent, 3- sparse, 5- Moderate, 7-Heavy
Flower habit	None 3. Sparse 5. Moderate 7. Profuse
Mature leaf color	Yellow-green 2. Green, 3. Green with purple edge, 4. Greyish-green (due to heavy pubescence), 5. Green with purple veins on upper surface, 6. Slightly purple, 7. Mostly purple, 8. Green upper, purple lower, 9. Purple both surfaces.
